# Supplementary material for: Enteric nervous system modulation of luminal pH modifies the microbial environment to promote intestinal health
Source: PLoS Pathog. 2022 Feb 10;18(2):e1009989. doi: 10.1371/journal.ppat.1009989 (PMC8830661; doi:10.1371/journal.ppat.1009989)
Supplement: S1 Data File — Statistical tests for comparisons between all treatment groups. Each table includes statistics for individual panels, each figure separated by rows. P values presented and determined significant when p<0.05. (XLSX) [file ppat.1009989.s003.xlsx]

## Sheet: Stats
Supplementary Data File 1. Statistics
Fig 1	Fig 1 C neutrophiils					Fig 1 D Transit					Fig 1 E FD4 Permeability					Fig 1 E TD4 Permeability
	ANOVA p-value	<0.0001				ANOVA p-value	<0.0001				Kolmogorov-Smirnov non parametric t-test					Kolmogorov-Smirnov non parametric t-test
	Tuckey's multiple comparisons test					Tuckey's multiple comparisons test
	p-values	CV WT	CV sox10-/-	GF WT		p-values	CV WT	CV sox10-/-	GF WT		p-values	CV WT	CV sox10-/-	GF WT		p-values	CV WT	CV sox10-/-	GF WT
	CV sox10-/-	<0.0001				CV sox10-/-	<0.0001				CV sox10-/-	<0.0001				CV sox10-/-	0.0443
	GF WT	<0.0001	<0.0001			GF WT	0.9931	0.0005			GF WT					GF WT
	GF sox10-/-	<0.0001	<0.0001	0.4448		GF sox10-/-	0.0012	0.2799	0.0662		GF sox10-/-			0.0048		GF sox10-/-			0.0392
Fig 2	Fig 2 A neutrophils					Fig 2 B permeablilty					Fig 3 C Transit
	Two-way ANOVA					Kolmogorov-Smirnov non parametric t-test					Two-way ANOVA
	genotype	0.0016					CV WT - CV sox10-/-				genotype	<0.0001
	Šídák multiple comparisons test					4dpf	0.5				Šídák multiple comparisons test
		CV WT - CV sox10-/-				5dpf	0.0057					CV WT - CV sox10-/-
	4dpf	0.9				6dpf	0.0008
	5dpf	0.1				7dpf	0.032				5dpf	0.64
	6dpf	0.02									6dpf	<0.0001
	7dpf	0.9									7dpf	0.035
Fig 3	Fig 3 A ileum occludin					Fig 3 C colon occludin					Fig 3 F colon claudin
	ANOVA p-value	0.008				ANOVA p-value	0.0038				ANOVA p-value	0.96
	Tuckey's multiple comparisons test					Tuckey's multiple comparisons test					Tuckey's multiple comparisons test
	p-values	CV WT	CV sox10-/-	GF WT		p-values	CV WT	CV sox10-/-	GF WT		p-values	CV WT	CV sox10-/-	GF WT
	CV sox10-/-	0.9				CV sox10-/-	0.035				CV sox10-/-	0.96
	GF WT	0.4	0.3			GF WT	0.99	0.5			GF WT	0.72	0.41
	GF sox10-/-	0.02	0.01	0.47		GF sox10-/-	0.0051	0.27	0.01		GF sox10-/-	0.86	0.56	0.99
Fig 4	Fig 4 B m-Cresol purple pH					Fig 4 D phenol red pH
	ANOVA p-value	<0.0001				ANOVA p-value	<0.0001
	Tuckey's multiple comparisons test					Tuckey's multiple comparisons test
	p-values	CV WT	CV sox10-/-	GF WT		p-values	CV WT	CV sox10-/-	GF WT
	CV sox10-/-	<0.0001				CV sox10-/-	<0.0001
	GF WT	0.98	<0.0001			GF WT	0.54	0.017
	GF sox10-/-	0.0004	0.74	0.01		GF sox10-/-	<0.0001	0.99	0.016
Fig 5	Fig 5 A pH mcresol purple pharmacology										Fig 5 B neutrophils pharmacology
	ANOVA p-value	<0.0001									ANOVA p-value	<0.0001
	Tuckey's multiple comparisons test										Tuckey's multiple comparisons test
	p-values	WT	WT + Omz	WT + ACTZ	sox10-/-	sox10-/- + Omz					p-values	WT	WT + Omz	WT + ACTZ	sox10-/-	sox10-/- + Omz
	WT + Omz	<0.0001									WT + Omz	0.92
	WT + ACTZ	<0.0001	<0.0001								WT + ACTZ	0.0086	0.0056
	sox10-/-	0.04	<0.0001	<0.0001							sox10-/-	0.0037	0.0033	>.9999
	sox10-/- + Omz	0.02	0.0079	<0.0001	<0.0001						sox10-/- + Omz	0.9967	0.9977	0.0187	0.0115
	sox10-/- + ACTZ	<0.0001	<0.0001	>.99999	<0.0001	<0.0001					sox10-/- + ACTZ	0.0006	0.0007	0.9806	0.985	0.0026
Fig 6	Fig 6 C Vibrio-GFP CFU in CV flasks							Fig 6 D Vibrio-GFP Fluorecence in CV flasks							Fig 6 E Vibrio-GFP CFU in GF flasks							Fig 6 F Vibrio-GFP in flask EM			Fig 6 G Vibrio area under the Curve pharm - LB								Fig 6 H Vibrio area under the Curve pharm - EM							Fig 6 I Vibrio area under the Curve pH - LB							Fig 6 J Vibrio area under the Curve pH - EM
	ANOVA p-value	<0.0001						ANOVA p-value	<0.0001						ANOVA p-value	<0.0001						Two-way ANOVA			ANOVA p-value	0.0011							ANOVA p-value	0.012						ANOVA p-value	0.012						ANOVA p-value	0.012
	Tuckey's multiple comparisons test							Tuckey's multiple comparisons test							Tuckey's multiple comparisons test							Flask Type	<0.0001		Tuckey's multiple comparisons test								Tuckey's multiple comparisons test							Tuckey's multiple comparisons test							Tuckey's multiple comparisons test
	p-values	WT	WT + Omz	WT + ACTZ	sox10-/-	sox10-/- + Omz		p-values	WT	WT + Omz	WT + ACTZ	sox10-/-	sox10-/- + Omz		p-values	WT	WT + Omz	WT + ACTZ	sox10-/-	sox10-/- + Omz		Šídák multiple comparisons test			p-values	Vibrio	Vibrio + Omz	Vibrio + ACTZ	Vibrio-GFP	Vibrio-GFP + Omz			p-values	Vibrio	Vibrio + Omz	Vibrio + ACTZ	Vibrio-GFP	Vibrio-GFP + Omz		p-values	5	6	7	8	9		p-values	5	6
	WT + Omz	0.78						WT + Omz	0.058						WT + Omz	0.34							CV Flask - GF flask		Vibrio + Omz	0.028							Vibrio + Omz	0.043						6	0.0045						6	0.314
	WT + ACTZ	0.15	0.0186					WT + ACTZ	0.0006	<0.0001					WT + ACTZ	0.12	0.0008					Vibrio	<0.0001		Vibrio + ACTZ	0.998	0.0654						Vibrio + ACTZ	0.796	0.3					7	0.0005	0.901					7	0.802	0.021
	sox10-/-	0.0006	<0.0001	0.9372				sox10-/-	0.0002	<0.0001	>0.9999				sox10-/-	0.013	<0.0001	>.9999				Vibrio + Omz	<0.0001		Vibrio-GFP	0.9998	0.047	>0.9999					Vibrio-GFP	0.458	0.106	0.988				8	0.0003	0.802	0.9999				8	0.375	0.003
	sox10-/- + Omz	0.73	>.99999	0.0155	<0.0001			sox10-/- + Omz	0.018	0.9988	<0.0001	<0.0001			sox10-/- + Omz	0.798	0.975	0.006	0.0002			Vibrio + ACTZ	0.0012		Vibrio-GFP + Omz	0.0127	0.9988	0.0307	0.022				Vibrio-GFP + Omz	0.228	0.0445	0.886	0.9972			9	0.0017	0.997	0.9922	0.965			9	0.552	0.007
	sox10-/- + ACTZ	0.0295	0.0029	0.9929	0.9998	0.0023		sox10-/- + ACTZ	<0.0001	<0.0001	0.3717	0.3102	<0.0001		sox10-/- + ACTZ	0.23	0.003	0.9997	0.995	0.013					Vibrio-GFP + ACTZ	>0.9999	0.0222	0.994	0.999	0.01			Vibrio-GFP + ACTZ	0.103	0.0175	0.652	0.939	0.997		10	0.0668	0.777	0.229	0.156	0.503		10	0.659	0.028
SupFig 1	Supplemental Fig 1 A Correlation analysis WT Neutrophils and Transit					Supplemental Fig 1 B Correlation analysis sox10-/- Neutrophils and Transit					Supplemental Fig 1 C Correlation analysis WT Neutrophils and permeability					Supplemental Fig 1 D Correlation analysis sox10-/- Neutrophils and permeability					Supplemental Fig 1 E Correlation analysis WT transit and permeability					Supplemental Fig 1 F Correlation analysis sox10-/- Transit and permeability
	Simple linear regression					Simple linear regression					Simple linear regression					Simple linear regression					Simple linear regression					Simple linear regression
			CV WT	GF WT				CV sox10-/-	GF sox10-/-				CV WT	GF WT				CV sox10-/-	GF sox10-/-				CV WT	GF WT				CV sox10-/-	GF sox10-/-
	Is slope significantly non-zero? p=		0.114	0.026		Is slope significantly non-zero? p=		0.26	0.84		Is slope significantly non-zero? p=		0.3	0.36		Is slope significantly non-zero? p=		0.99	0.59		Is slope significantly non-zero? p=		0.01	0.2		Is slope significantly non-zero? p=		0.08	0.89
	Goodness of fit	R2	0.047	0.33		Goodness of fit	R2	0.003	0.0015		Goodness of fit	R2	0.039	0.017		Goodness of fit	R2	3e-05	0.0096		Goodness of fit	R2	0.21	0.12		Goodness of fit	R2	0.11	0.001
SupFig 2	Supplemental Fig 2 A pH mcresol purple DMA					Supplemental Fig 2 B neutrophils DMA					Supplemental Fig 2 C Vibrio-GFP CFU DMA					Supplemental Fig 2 D Vibrio-GFP Fluorecence DMA					Supplemental Fig 2 DVibrio-GFP in flask EM DMA					Supplemental Fig 2 H Vibrio swimming diameter pharmacology
	ANOVA p-value	<0.0001				ANOVA p-value	0.0002				ANOVA p-value	<0.0001				ANOVA p-value	<0.0001				Unpaired t-test	0.0002				ANOVA p-value	0.6693
	Tuckey's multiple comparisons test					Tuckey's multiple comparisons test					Tuckey's multiple comparisons test					Tuckey's multiple comparisons test										Tuckey's multiple comparisons test
	p-values	WT	WT + DMA	sox10-/-		p-values	WT	WT + DMA	sox10-/-		p-values	WT	WT + DMA	sox10-/-		p-values	WT	WT + DMA	sox10-/-							p-values	Vibrio	Vibrio + DMA	Vibrio + Omz	Vibrio + ACTZ	Vibrio-GFP	Vibrio-GFP + DMA	Vibrio-GFP + Omz
	WT + DMA	0.0266				WT + DMA	0.984				WT + DMA	0.095				WT + DMA	0.075									Vibrio + DMA	>0.9999
	sox10-/-	0.0014	<0.0001			sox10-/-	0.0009	0.0022			sox10-/-	0.0077	<0.0001			sox10-/-	<0.0001	<0.0001								Vibrio + Omz	>0.9999	>0.9999
	sox10-/- + DMA	0.0006	0.085	0.02		sox10-/- + DMA	0.987	0.9272	0.02		sox10-/- + DMA	0.112	>0.9999	<0.0001		sox10-/- + DMA	0.006	0.8636	<0.0001							Vibrio + ACTZ	>0.9999	>0.9999	0.9999
																										Vibrio-GFP	0.964	0.9455	0.994	0.937
																										Vibrio-GFP + DMA	0.95	0.968	0.854	0.973	0.423
																										Vibrio-GFP + Omz	>0.9999	>0.9999	0.999	>0.9999	0.897	0.988
																										Vibrio-GFP + ACTZ	>0.9999	>0.9999	0.9996	>0.9999	0.914	0.983	>0.9999
[truncated: 3 more columns]
