# Supplementary material for: Enteric nervous system modulation of luminal pH modifies the microbial environment to promote intestinal health
Source: PLoS Pathog. 2022 Feb 10;18(2):e1009989. doi: 10.1371/journal.ppat.1009989 (PMC8830661; doi:10.1371/journal.ppat.1009989)
Supplement: S2 Data File — Raw data for all presented graphs. Each figure separated by tab. (XLSX) [file ppat.1009989.s004.xlsx]

## Sheet: Figure 1
Figure 1C - Neutrophils					Figure 1D -Transit					Figure 1E -Permeability FD4					Figure 1F - Permeability TD4
CV WT	CV sox10-/-	GF WT	GF sox10-/-		CV WT	CV sox10-/-	GF WT	GF sox10-/-		CV WT	CV sox10-/-	GF WT	GF sox10-/-		CV WT	CV sox10-/-	GF WT	GF sox10-/-
5	26	4	14		8.78049	0	7.05882	5.21739		0	10.35	2.51094	0.692062		0.178872	0.00898625	0.0769404	0.536615
14	8	7	3		10.4348	1.2766	13.8462	4.70588		0	3.26168	2.97798	2.61754		0.178872	0.00898625	0.0769404	0.557277
30	24	8	6		5.66038	2.30769	7.14286	4.5283		1.25859	10.4179	1.43256	1.39055		0.182873	0.206945	0.189235	0.706435
25	10	3	11		9.47368	0	9.33333	11.6667		0	24.6401	2.08747	2.96132		0.296742	0.222622	0.219408	1.2622
16	14	1	7		9.64286	4.18605	3.6	8.78049		1.30113	16.1556	1.29367	2.3045		0.361023	0.746709	0.449376	1.49814
13	24	7	10		5	4.8	10.6667	13.3333		3.18772	4.80954	1.47337	2.238		0.362072	0.981137	0.53832	1.96332
11	41	6	9		14.2105	2.26415	13.125	12.6316		2.04476	2.6929	0.753004	1.40288		0.602076	1.00678	0.666751	2.08907
4	11	8	11		9.13043	7.5	7.65957	9		0	6.10928	1.48812	2.79151		1.02541	1.33075	0.698826	4.10388
8	14	3	5		2.6087	0	10.7692	0		0.906834	2.09615	1.76783	1.83832		1.0422	1.89491	0.737854	4.17321
9	14	4	3		10.2857	0		8.75		1.30096	0.810647	0	2.75905		1.08005	3.15069	0.887274	0.0630599
2	28	6	2		13.1707	6.81818	7.31707	14.5455		0.0667223	3.21637	0.84485	2.30224		1.08996	3.87955	1.74051	0.0735439
16	8	2	3		10.9091	0	8.78049	10.2857		0	7.48854	1.062	0.639422		1.13318	4.41735	0.132535	0.225169
15	12	0	8		9.23077	8.93617	11.0526	8.33333		1.4387	1.32471	4.71782	15.9369		1.81863	5.64866	0.233462	0.657356
10	20	4	4		5.71429	7.2	9.33333	10.7692		3.20128	4.1201	5.15985	18.9038		2.01777	5.84032	0.546415	0.90631
2	26	5	6		10.6667	5.66038	9.23077	0		0.293301	1.00222	1.66945	0.967472		2.80914	0.110003	0.578336	1.49967
8	19	1	13		12.973	7.5	12.8571	0		0	0.350292	1.5638	1.65555		0	0.159762	0.653601	1.89352
23	19	3	5		8.37209	0	8.4	2.44898		0	0.803446	0	9.1618		0.113445	0.228142	1.11755	3.04565
2	21	4	6		10.2128	7.34694	7.5	9.76744		0	12.3923	3.80734	2.30609		0.333294	0.316395	1.20784	3.89031
6	27	1	4		8.88889	8	9.0566	5.33333		0.247906	0.226578	2.47845	2.2537		0.517154	0.477722	1.21128
11	29	6	6		10	9.0566		6.66667		1.87508	0.471226	0.159856	16.5647		0.79396	4.34206	1.37918
5	43	2	1		11.3514	7.24138		12		3.74566	9.33139	2.34836	12.1114		2.01713	5.14666
34	17	8	3		5.45455	6.66667		8.78049		0	12.8899	6.4546	24.2949		2.09694	0
15	17	7	12		7.34694	0		9.72973		0.473275	6.65694	1.56858	10.7411		2.12808	0.166791
4	20	9	7		13.1707	1.93548		1.39535		0	1.3414	6.63941	7.09015		0.200356	0.246314
26	12	7	17		11.7391	3		6		3.49775	18.246	6.31037	0.306501		0.222302	0.952206
18	21	6	12		6	6.81818		0		2.1275	2.05988	2.3754	1.80296		0.380315	3.73369
37	24	16	7		6.92308	0		4.8		0	9.20863	2.23567	1.48294		0.410781	3.84678
9	39	14	7		3.10345	8.33333		6.42857		1.05924	0.162268	7.68513	13.2022		0.832406	10.6674
14	22	4	2		11.7391	13.8462		0		0.973599	2.08693	4.33162	2.07341		1.01727
20	25	3	15		4.61538	10.9091		6.42857			2.83966	0	9.42949		1.47866
12	50	6	16		4.5283	13.5		7.69231			0.676111	0	10.4076		1.86259
14	22	3	15		12.6316	6.97674		11.6667			19.3233	0.671605	6.3284		2.59533
6	14	2	5		10.2128	7.89474		10.5			6.28333	2.13651	2.55119
22	4	9	20		12.6316	5.5814		4.39024			1.99678	0	9.9794
17	15	14	7		11.4286	1.25		4.09091			0	3.92145	2.10947
22	26	5	2		7.65957	4.5283		0			1.26207	1.29363	5.21056
16	15	7	4		11.3514	9		13.7143			1.69929	0	2.70444
17	14	4	6		12.6316	11.0526		8.37209			10.2228	0	3.71861
15	21	6	8			6.97674		4.61538			1.57308	2.80361	2.51964
16	30	3	3		13.1707	4.8		7.31707			4.68319	4.94463	1.91565
4	35	3	3		11.4286	6.15385		4.09091			6.28333	10.0831	2.42949
18	24	5	3		5.45455	6.52174		6.52174			0.225369	0	1.98777
	24	2	3		12.6316	3.67347					3.50226	0	0.820348
14	28	3	2		11.4286	6.38298					0.996136	1.96523	14.0451
20	16	3	11		10	7.92453					3.70509	3.96652	12.8416
3	31	1	4		12	7.65957					4.63362	1.83902	11.8815
4	25	2	4		4.44444	2.4					15.19	1.07276	0.0721186
18	35	7	12		12.6316	7.63636					0.62653	1.18996	0.74823
4	28	10	12		4.8	14.1176					8.99678	0.851899	6.72505
14	20	6	0		12.8571	9					2.15905	3.79073	9.37541
12	31	12	3		9.33333	6.52174					6.84224	0	1.04572
17	27	2	7		13.5	5					0	0	2.79459
20	18	2	8		8.57143	12.5581					18.9672		5.61172
13	41	4	1		7.5	3.91304					2.77205		1.75338
7	16	4	9		9.09091	11.6667					3.13715		2.11848
10	19	3	1		15	7.69231					2.65035		5.17
6	24	3	2			9					2.33934		5.67032
13	28	6	5			3.07692					2.42048		19.5531
7	42	10	13			0					6.89633		11.8229
9	30	4	7			2.7907					2.82164		1.86155
4	12	3	4			4.39024					4.46684		5.89118
21	38	1	5			7.65957					6.18416		1.50548
18	26	2	2			1.13208					28.7437		2.3709
8	17	2	6			1.33333					8.97425		5.66581
3	30	1	14			6.25					3.30844		4.41726
5	6	5	7			4.86486
17	4	2	4			0
5	7	2	2			6.42857
15	28	6	8			5.625
3	11	13	3			0
28	17		10			8.37209
13	31		6			9.72973
16	15		11			5.85366
36	6		12			9
15	11		5			6.48649
23	6		2			6.31579
9	9		6			7.5
12	6		7			5.85366
11	5		5			0
11	9		10			8.37209
13	37		4			8
23	10		5			6.38298
2	19		6			3.6
12	21					0
12	15
	18
	8
	24
	7
	33
	23
	33
	38
	11
	19
	30
	10
	31
	30
	25
	10
	13
	25
	14
	19
	26
	10
	13
	35
	13
	7
	15
	16
	18
	17
	9
	16
	12
	17
	11
	13
	14

## Sheet: Figure 2
Figure 2A - Neutrophils
	CV WT																																					CV sox10-/-
4dpf	1	2	4	13	12	9	11	22	20	17	6		7	3	8	9	21	15	16	7																		1	10	1	9	8	20	18	17	20	16	21	6
5dpf	8	27	8	14	12	5	3	8	3	12	16	7	8	20	12	13	11	16	5	31	5	7	3	9	5	13	19	11	8	17	7		9	13	8	11	20	28	45	18	10	4	10	17	6	10	15	25	11
6dpf		3	20	17	4	12	4	14	14	16	18	4	18	20	4	7	13	10	13	9	7	6	17	5	18	5	15	3	3	8	21							28	38	17	17	15	26	6	12	31	7	11	30
7dpf	8	22	10	9	16	9	17	12	13	11	19	22	16	26	24	15	11	18	16	5	14	8	9	13	20	11	22	25	11	12	10	8	9	4	6			21	10	20	18	23	10	11	14	29	13	5	22
Figure 2B- permeability
	CV WT																																								CV sox10-/-
4dpf	0.859862	1.23308	1.7307	0	1.24223	0.38968	1.33004	0	0	0	1.55324	1.47274	0.654958	1.21295	2.23198	0	0.676912	1.32638	2.77534	1.30992																					1.13063	2.2082	1.40688	1.14892	1.21112	0.656788	2.11855	1.5569	0.678743
5dpf	1.13749	3.00552	1.49598	1.58318	2.92607	1.27895	0.453444	0.129832	0.740238	0.713109	0	1.79828	0	0.517392	0.666602	0.19378	0.259665	1.65488	0.709234	0.736363	0.859862	1.23308	1.7307	0	1.24223	0.38968	1.33004	0	0	0	1.55324	1.47274	0.654958	1.21295	2.23198	0	0.676912	1.32638	2.77534	1.30992	1.58318	4.73985	2.06569	2.41062	3.40471	0.627846	0.695669	7.2086	0.302296
6dpf	0.282334	0.288649	0.468382	0.569845	0.571501	0.950328	1.61853	1.64503	1.70477	1.7204	1.78863	2.87055	3.18488	4.434	0	0.0750613	0.220525	0.342176	0.525325	1.33464	1.38744	1.40805	0.0803415	0.0891417	0.152504	0.164721	0.33379	0.407919	0.592932	0.746886	1.04071										0.014184	0.326646	0.35139	1.17862	1.54864	1.58913	2.10047	2.99096	4.97309
7dpf	1.40904	2.61442	0.965511	0	1.65042	0.25571	0.0135775	0.253447	0.632108	3.4766	0.569501	0.136529	0.504631	0.296442	3.03533	0.624565	0.890835	0.671332	0.132139	0.38771	2.06951	0.392936	0.457461	0.212751	0.0845993	0.478987	1.62231	1.41963	1.6676	2.42872	2.25368	0.472131	0.919748	1.59091	0.409177						2.82035	7.55211	7.35448	4.34857	2.70192	5.60449	8.04015	0.52726	1.27101
Figure 2C - Transit
	CV WT
5dpf	0	10.4348	7.31707	0	0	1.62162	10.9091	10.6667	1.42857	8.18182	8.23529	7.89474	11.4894	6.97674	10.6667	2.26415	11.7073	10.4348	9	6.38298
6dpf	8.78049	10.4348	5.66038	9.47368	9.64286	5	14.2105	9.13043	2.6087	10.2857	13.1707	10.9091	9.23077	5.71429	10.6667	12.973	8.37209	10.2128	8.88889	10	11.3514	5.45455	7.34694	13.1707	11.7391	6	6.92308	3.10345	11.7391	4.61538	4.5283	12.6316	10.2128	12.6316	11.4286	7.65957	11.3514	12.6316	13.1707	11.4286	5.45455	12.6316	11.4286	10	12	4.44444	12.6316	4.8	12.8571
7dpf	1.46341	10	8	9.23077	6.81818	7.82609	4.28571	9.54545	7.5	10.6667	9.23077	9.23077	7.69231	10.7692	13.8462	11.7073	8.57143	9.64286	7.24138	2.8125	7.31707	11.4894	11.1628	6.42857	4.5	3.67347	6.31579	6.81818	9.33333	12.3077	2.55319	5.10638	10
[truncated: 90 more columns]

## Sheet: Figure 3
Figure 3A - "ileum-like ZO1:Occludin					Figure 3C = "colon-like" ZO1:Occludin					Figure 3E- ""colon-like" ZO1:Claudin15
CV WT	CV sox10-/-	GF WT	GF sox10-/-		CV WT	CV sox10-/-	GF WT	GF sox10-/-		CV WT	CV sox10-/-	GF WT	GF sox10-/-
86.265	96.68	31.495	77.965		97.8933	75.49	92.82	88.4567		99.365	99.535	94.08	99.45
83.83	98.175	51.6	71.18		97.8767	76.7567	95.2833	86.6833		93.335	99.985	96.8533	89.37
93.62	84.14	73.3333	74.255		96.59	61.7233	98.66	90.5333		99.755	98.05	91.275	99.5267
96.02	97.3	84.98	59.83		96.675	83.8033	95.85	78.8567		99.965	99.92	99.24	94.23
60.4	69.7533	84.85	33.2567		95.5833	97.7	92.32	44.38		99.9267	99.93	100	99.6933
90.4533	74.3367	80.335	32.0767		97.225	98.27	92.915	60.04		99.9433	99.9767	99.63	99.5967
52.965	75.2867	74.96	50.4467		94.75	99.4	97.5667	91.0933		99.81	99.6533	99.81	99.83
97.7267			48.22		96.91		91	33.21			99.7933		99.9833

## Sheet: Figure 4
Figure 4A - mCresol purple Standards							Figure 4B - luminal pH mCresol purple					Figure 4C - phenol red standards							Figure 5D - luminal pH phenol red
pH	red+blue-green values						CV WT	CV sox10-/-	GF WT	GF sox10-/-		pH	red value						CV WT	CV sox10-/-	GF WT	GF sox10-/-
10	-70.437	5.567	34.571				115.617	218.937	146.148	235.542		6	182.992	122.646	163.054				135.341	168.387	138.312	174.288
9	189.698	182.554	276.751	107.514	129.54		92.392	182.003	213.457	199.426		7	118.777	122.941	129.244	152.336			137.958	163.107	131.103	163.437
8	265.138	186.393	291.032				103.846	126.055	164.474	166.239		8	130.11	146.069					139.725	169.008	142.099	168.507
7	383.537	309.982	351.285	267.849	262.429		160.813	316.711	185.111	250.834		9	84.859	115.762	98.366	100.679	106.582		119.979	135.186	114.618	169.033
6	441.764	205.941	345.152	316.33			108.484	233.677	197.813	175.832		10	122.758	69.461	83.966				111.659	197.489	144.637	116.943
							104.059	233.16	123.216	93.362									119.422	122.322	119.116	162.688
							28.397	181.582	112.173	240.029									109.111	126.793	120.489	119.657
							122.699	220.577	155.014	197.452									119.969	140.349	103.101	169.354
							122.652	283.369	187.181	210.548									139.796	173.212	97.832	157.427
							112.203	65.967	169.436	220.576									98.532	182.759	111.253	180.414
							98.173	265.688	105.243	213.337									100.998	136.539	166.119	167.243
							141.948	223.759	144.047	201.469									95.044	135.531	163.896	172.387
							116.424	251.443	156.441	197.746									102.449	123.391	158.703	157.611
							230.307	268.676	143.136	166.989									105.726	164.359	138.744	155.617
							123.125	247.631	94.264	204.217									153.03	169.576	174.801	157.263
							104.818	261.995	114.327	188.168									169.713	181.145	175.078	165.896
							79.042	156.847	103.477	144.163									132.796	165.934	148.001	157.458
							97.83	214.599	91.31	209.789									146.258	193.952	156.695	186.847
							117.936	233.705	127.337	207.9									143.467	172.989	167.856	157.415
							253.3	197.745											158.521	184.761
							221.953	233.865											151.755	151.317
							225.844	232.968											146.537	163.511
							229.599	214.557											147.366	144.345
							194.109	186.212											142.431	143.396
							177.467	161.792											150.883	152.915
							199.324	246.534											136.079	153.26
							106.802	257.335											125.76	167.658
							220.232	208.049											130.461	173.211
							204.6	195.822											145.727
							172.849	174.06											157.374
							143.513	213.043											137.43
							115.493	140.06
							104.841	146.303
							178.684	205.839
							121.701	250.86
							109.169	149.742
							123.416	134.319
							80.553	142.551
							104.038	256.321
							90.139	330.555
							103.479	122.515
							146.856	232.396
							110.425	75.918
							175.76	266.716
							255.773	299.185
							86.28
							85.955

## Sheet: Figure 5
Figure 5A - luminal pH							Figure 5A - neutrophils
CV WT	CV WT + Omz	CV WT + ACTZ	CV sox10-/-	CV sox10-/- +Omz	CV sox10-/- +ACTZ		CV WT	CV WT + Omz	CV WT + ACTZ	CV sox10-/-	CV sox10-/- +Omz	CV sox10-/- +ACTZ
157.035	20.341	174.04	143.272	71.417	179.905		4	11	9	14	8	21
110.84	42.183	206.444	63.967	42.118	163.054		7	12	10	24	11	26
146.026	7.532	157.499	102.232	86.449	275.438		4	11	12	10	19	7
85.517	32.72	202.026	111.392	33.211	268.901		12	16	8	9	14	25
95.033	-0.019	161.154	149.407	63.211	187.975		3	13	5	20	4	27
156.78	95.765	163.17	167.639	96.124	130.093		11	3	9	29	8	17
104.953	9.295	170.466	170.365	121.54	189.029		22	11	13	8	6	15
147.391	26.825	200.621	172.827	141.224	236.261		4	20	15	17	10	10
52.58	42.015	270.419	160.168	65.182	223.147		14	4	13	28	11	8
137.283	12.37	266.271	150.104	93.775	199.765		10	7	6	7	13	6
111.517	33.203	230.874	87.873	82.907			12	6	20	7	5
121.653		199.846	101.476	78.118			9	6	6	12	10	7
169.731		223.276	146.045	67.218			17	13	8	17	8	16
161.607		275.93	104.892	157.202			12	3	5	14	16	22
162.941			260.131	23.669			15	4	17	17	7	13
146.971			189.926	60.632			5	5	10	12	5	10
151.108			114.304	105.958			8	3	24	30	11	14
102.213			145.489	59.389			10	20	17	21	8	18
74.613			135.637				12	4	20	7	9	15
115.625			154.769				9	7	15	12	18	8
143.694			134.947				13	6	24	17	13	12
119.162			122.456				5		26	9	5	10
171.046			181.965				6		24	17	10	23
97.952			145.304				12		6	6	8	16
111.467			195.375				24		13	11		12
103.513			138.359				10		27	11		15
115.955			90.597				7		16	26		19
95.31			54.047				6		12	12		12
122.087			207.695				6		3	16		2
174.048			129.924				4		6	33		7
132.532			133.159				6		2	12		10
71.092			149.38				9		7	14		8
75.116			186.543				4		21	11		14
77.384			154.296				1		18	13		22
148.404			148.996				11		12	22		15
131.228			116.087				12		4	11		21
77.876			77.004				7		7	16		12
68.256			140.971				10		41	19		33
31.159			194.055				7		32	12		41
97.789			148.825				4		35	9		20
69.779			114.02				1		38	14		28
65.42			129.989				5		17	20		26
			128.008				6		36	6		29
			54.813				14		30	16		32
			135.662				7		24	3		25
							12		27	8		38
							5			9
							32			35
							26			24
							12			27
							29			27
							20			23
							16			28
							28			30
							18			21

## Sheet: Figure 6
Figure 6B - CFU Fluorecence correlation			Figure 6C- Vibrio-GFP CFU in CV							Figure 6D- Vibrio-GFP Fluorecence in CV							Figure 6E- Vibrio-GFP CFU in GF							Figure 6F - Vibrio-GFP CFU in Flask water														Figure 6G - Vibrio Growth Curve in LB - pharmacological agents
Vibrio-GFP CFU	Vibrio-GFPFluorescence		CV WT	CV WT +Omz	CV WT +ACTZ	CV sox10-/-	CV sox10-/- +Omz	CV sox10-/-+ACTZ		CV WT	CV WT+ Omz	CV WT+ ACTZ	CV sox10-/-	CV sox10-/- +Omz	CV sox10-/- +ACTZ		GF WT	GF WT +Omz	GF WT +ACTZ	GF sox10-/-	GF sox10-/- +Omz	GF sox10-/- +ACTZ				CV Flask							GF Flask					Time	Vibrio				Vibrio + Omz				Vibrio + ACTZ
130500	7.45098		130500	7200	86500	37500	14250	140000		7.45098	1.8568	7.53348	20.0181	3.6933	8.83415		175000	200000	825000	630000	135000	435000		Vibrio-GFP	880000	1600000	1810000	1960000	1980000		5200000	6600000	4800000	5980000	3340000	7960000		0	0.083	0.085	0.087	0.087	0.097	0.101	0.102	0.098	0.082	0.083	0.082
88000	4.07991		88000	23500	86000	395000	15500	165000		4.07991	4.06913	4.93521	2.19404	1.71402	16.6497		220000	180000	195000	355000	190000	385000		Vibrio-GFP + Omz	1690000	1470000	1610000	1550000			5300000	5900000	7700000	3260000	5200000	7560000		30	0.105	0.106	0.109	0.109	0.108	0.11	0.111	0.11	0.103	0.107	0.105
49000	6.75385		49000	10000	99500	32000	5400	190000		6.75385	2.37629	8.09284	14.6809	1.56477	8.69627		320000	280000	500000	495000	140000	125000		Vibrio-GFP + ACTZ	1490000	1440000	1610000	2260000			7400000	3800000	5800000					60	0.153	0.156	0.159	0.162	0.149	0.151	0.154	0.154	0.151	0.157	0.155
116000	3.6075		140000	9950	109000	200000	7500	155000		3.6075	1.82597	8.89816	3.10093	2.26149	3.6027		320000	210000	245000	145000	125000	450000																90	0.269	0.42	0.399	0.395	0.24	0.245	0.246	0.245	0.254	0.261	0.261
100000	5.04457		64000	12500	230000	245000	5250	80000		5.04457	1.98415	1.551	3.7792	1.18337	9.13003		700000	215000	265000	325000	535000	620000																120	0.453	0.453	0.462	0.473	0.367	0.374	0.38	0.376	0.409	0.427	0.417
7900	2.8998		78000	100000	240000	620000	37000	385000		1.15011	2.02301	4.68354	13.7531	1.54108	5.03933		105000	70000	385000	525000	135000	335000																150	0.646	0.654	0.646	0.644	0.565	0.568	0.573	0.571	0.616	0.627	0.604
95000	6.90936		40500	116000	130000	250000	140000	185000		6.84084	1.78487	14.5254	4.37968	1.63627	16.4252		225000	130000	475000	625000	23500	245000																180	0.761	0.778	0.802	0.803	0.678	0.699	0.699	0.694	0.713	0.741	0.711
7850	2.20198		58500	7350	159500	230000	815	200000		1.95201	1.65088	6.04988	5.86024	2.28726	14.4586		130000	105000	210000	330000	235000	460000																210	0.813	0.834	0.844	0.838	0.756	0.788	0.788	0.789	0.774	0.918	0.788
26000	1.91314		180000	4750	155000	150000	11600	290000		1.73718	0.666785	2.57852	5.44568	1.83311	11.935		35000	155000	705000	55000	290000	310000																240	0.901	0.924	0.937	0.94	0.814	0.838	0.836	0.83	0.898	0.903	0.876
19000	5.58585		150000	1900	280000	21100	7300	25000		2.51659	1.10364	8.94499	1.90541	1.5452	11.3092		130000	75000	455000	445000	40000	690000																270	0.964	0.976	0.983	0.964	0.914	0.949	0.942	0.939	0.959	0.985	0.951
89000	12.1391		109000	5000		340000	7300			3.87839	3.6724	8.12345	9.70172	1.15895	5.59804		233000	207000		650000	406000																	300	1.025	1.069	1.071	1.073	0.989	1.007	0.993	0.987	1.071	1.091	1.057
47000	3.02869		11600	1400		382000	17500			4.06781	3.07052	5.97306	5.11217	1.296	14.6085		157000	218000		714000	123000																	330	1.093	1.16	1.192	1.199	1.084	1.086	1.075	1.066	1.159	1.182	1.139
110500	7.0743		115000			55000				2.21389	3.2643	8.79223	15.9272	1.10354	11.6302		372000	100000		680000	200000																	360	1.185	1.279	1.331	1.332	1.132	1.156	1.151	1.141	1.243	1.238	1.228
235000	12.2465		13300			284000				5.7606	1.9713	10.9125	9.4727	2.42752	14.523		288000	197000		136000	34000																	390	1.207	1.34	1.409	1.395	1.188	1.226	1.212	1.211	1.299	1.333	1.261
61000	6.38163		59000			145000				4.0369	2.42804	12.4033	11.6339	1.2768	13.6728		144000	233000		354000	297000																	420	1.239	1.466	1.485	1.474	1.245	1.26	1.248	1.244	1.35	1.398	1.349
140000	7.3439		46000			143000				6.19833	2.94157	12.271	7.91034	1.87853	13.7102		580000	121000		568000	269000																	450	1.258	1.527	1.567	1.573	1.289	1.307	1.312	1.322	1.375	1.429	1.335
64000	6.06347		36000			379000				2.7077	3.14911	16.1409	7.17381	1.83318	15.4032		332000	13000		346000	67000																	480	1.333	1.574	1.605	1.611	1.349	1.384	1.367	1.372	1.44	1.492	1.457
78000	5.05639		7900			123000				3.72706	2.09179	11.9263	5.31352	2.51154	15.2279		366000	247000		784000	95000																	510	1.397	1.64	1.667	1.682	1.39	1.41	1.408	1.407	1.448	1.473	1.491
40500	7.93988		95000			105500				7.3439	2.32593	13.9689	10.866	2.13852	9.34219		256000	22000		306000	182000																	540	1.49	1.645	1.698	1.738	1.404	1.455	1.45	1.451	1.492	1.556	1.532
58500	7.14072		7850			81500				6.06347	1.90379	7.2352	12.1311	2.47813	14.9314		218000	260000		294000	482000																	570	1.445	1.638	1.653	1.682	1.428	1.496	1.495	1.49	1.542	1.617	1.568
37500	2.19404		26000			104000				5.05639	3.93866	14.3831	23.1952	2.3554	15.3584																							600	1.517	1.69	1.745	1.744	1.423	1.508	1.523	1.527	1.54	1.623	1.586
395000	14.6809		19000			20500				7.93988	1.83398	11.5677	16.6899	2.2602	2.27733																							630	1.506	1.551	1.699	1.716	1.425	1.504	1.511	1.504	1.555	1.616	1.6
32000	3.10093					47500				7.14072		15.0459	10.9781		21.7611																							660	1.589	1.558	1.685	1.69	1.429	1.518	1.532	1.532	1.557	1.67	1.651
37000	3.7792									5.10449		5.98271	14.1165		14.663																							690	1.447	1.563	1.597	1.6	1.43	1.499	1.509	1.5	1.554	1.601	1.617
140000	13.7531									6.16274		24.1989	12.4856																									720	1.457	1.529	1.601	1.628	1.419	1.504	1.504	1.502	1.545	1.587	1.572
105500	4.26906									6.66376			4.18999																									750	1.507	1.575	1.605	1.663	1.416	1.51	1.512	1.503	1.574	1.631	1.617
81500	9.24879									12.1623			11.9132																									780	1.479	1.537	1.546	1.517	1.427	1.505	1.503	1.485	1.562	1.651	1.599
104000	7.49228									4.90892			19.3942																									810	1.468	1.555	1.539	1.597	1.409	1.48	1.482	1.484	1.573	1.677	1.605
20500	5.18429									11.0859			8.3013																									840	1.424	1.507	1.571	1.595	1.406	1.492	1.491	1.48	1.518	1.627	1.646
47500	10.1256									9.50234			10.1087																									870	1.453	1.583	1.557	1.565	1.413	1.488	1.492	1.482	1.534	1.645	1.584
115000	10.6094												6.10925																									900	1.456	1.555	1.536	1.571	1.382	1.455	1.457	1.466	1.52	1.649	1.601
315000	22.8846												8.11474																									930	1.461	1.568	1.567	1.586	1.434	1.499	1.499	1.51	1.535	1.653	1.617
305000	17.5677																																					960	1.469	1.601	1.602	1.574	1.398	1.488	1.475	1.507	1.524	1.637	1.583
79000	4.44646																																					990	1.459	1.566	1.643	1.635	1.408	1.476	1.468	1.468	1.516	1.639	1.6
22500	1.65027																																					1020	1.465	1.57	1.626	1.662	1.403	1.5	1.514	1.49	1.55	1.64	1.613
200000	10.866																																					1050	1.455	1.609	1.613	1.625	1.414	1.58	1.484	1.524	1.506	1.641	1.546
245000	12.1311																																					1080	1.432	1.604	1.611	1.606	1.419	1.574	1.511	1.496	1.494	1.615	1.543
620000	23.1952																																					1110	1.408	1.56	1.59	1.669	1.33	1.454	1.502	1.495	1.48	1.631	1.542
250000	16.6899																																					1140	1.416	1.553	1.561	1.879	1.435	1.492	1.549	1.498	1.517	1.67	1.567
230000	10.9781																																					1170	1.408	1.539	1.552	1.667	1.334	1.501	1.509	1.505	1.455	1.602	1.526
																																						1200	1.41	1.523	1.544	1.69	1.347	1.501	1.512	1.483	1.478	1.616	1.492
																																						1230	1.414	1.527	1.584	2.006	1.306	1.456	1.4	1.479	1.462	1.59	1.472
																																						1260	1.424	1.502	1.595	1.995	1.364	1.413	1.422	1.569	1.482	1.571	1.484
																																						1290	1.421	1.533	1.613	1.937	1.361	1.513	1.54	1.515	1.479	1.571	1.481
[truncated: 108 more columns]

## Sheet: Figure S1
Figure S1 A and B - Transit and neutrophils						Figure S1 C and D - Permeability and Neutrophils						Figure S1 E and F - Transit and permeability
transit/hour	CV WT	CV sox10-/-	GF WT	GF sox10-/-		Intestinal Permeability	CV WT	CV sox10-/-	GF WT	GF sox10-/-		Transit	CV WT	CV sox10-/-	GF WT	GF sox10-/-
8.78049	2					0	5					6	1.7204
10.4348	26					0	14					6.92308	2.87055
5.66038	18					0	30					3.10345	3.18488
9.47368	37					0.247906	25					11.7391	0.282334
9.64286	8					1.87508	16					4.61538	1.70477
5	23					3.74566	13					4.5283	4.434
14.2105	9					0	11					12.6316	0.288649
9.13043	14					0.473275	4					10.2128	1.61853
2.6087	20					0	8					12.6316	1.78863
10.2857	2					3.49775	9					11.4286	0.571501
13.1707	6					2.1275	2					7.65957	1.64503
10.9091	11					0	16					11.3514	0.950328
9.23077	12					1.05924	15					12.6316	0.569845
5.71429	14					0.973599	10						0.468382
10.6667	6					0	28					13.1707	0.525325
12.973	5					0	13					11.4286	1.38744
8.37209	34					1.25859	16					5.45455	0.342176
10.2128	15					0	36					12.6316	1.40805
8.88889	4					1.30113	15					11.4286	0.220525
10	22					0.0667223	23					10	0.0750613
11.3514	17					0	9					12	1.33464
5.45455	22					1.4387	12					4.44444	0
7.34694	16					3.20128	11					12.6316	0.746886
13.1707	17					0.293301	11					4.8	0.407919
11.7391	15					3.18772	13					12.8571	0.164721
6	16					2.04476	23					9.33333	0.0803415
6.92308	4					0	2					13.5	0.0891417
3.10345	18					0.906834	12					8.57143	0.33379
11.7391						1.30096	12					7.5	0.592932
4.61538	14					18.246		26				9.09091	1.04071
4.5283	20					2.05988		8				15	0.152504
12.6316	3					9.20863		24				6.38298		2.99096
10.2128	4					0.162268		10				7.92453		0.326646
12.6316	18					2.08693		14				7.65957		1.58913
11.4286	4					2.83966		24				2.4		0.35139
7.65957	14					0.676111		41				7.63636		8.91593
11.3514	12					19.3233		11				14.1176		2.10047
12.6316	17					6.28333		14				9		9.21846
	20					1.99678		14				6.52174		6.12355
13.1707	13					0		28				5		0.014184
11.4286	7					1.26207		8				12.5581		6.97242
5.45455	10					1.69929		12				3.91304		1.17862
12.6316	6					10.2228		20				11.6667		4.97309
11.4286	13					1.57308		26				7.69231		1.54864
10	7					4.68319		19				9		3.4053
12	9					6.28333		19				3.07692		0.0727836
4.44444	4					10.35		7				0		0.105707
12.6316	8					3.26168		33				2.7907		0.150951
4.8	3					10.4179		23				4.39024		0.316086
12.8571	5					24.6401		33				7.65957		2.87293
9.33333	17					16.1556		38				1.13208		0.209343
13.5	5					4.80954		11				1.33333		9.90964
8.57143	15					2.6929		19				6.25		1.49719
7.5	3					1.32471		30				4.86486		4.27756
9.09091	21					4.1201		10				0		1.54254
15	18					1.00222		31				6.42857		0.0987703
0		21				0.350292		30				5.625		0.381829
1.2766		27				0.803446		25				0		0
2.30769		29				12.3923		10				8.37209		0.0668822
0		43				0.226578		13				9.33333			1.05241
4.18605		17				0.471226		25				3.6			1.10304
4.8		17				9.33139		14							0.346317
2.26415		20				6.10928		19				10.6667			0.709303
7.5		12				2.09615		26				13.125			2.74724
0		21				0.810647		10							0.121444
0		24				3.21637		13				7.65957			1.16464
6.81818		39				7.48854		35				10.7692			0.849694
0		22				18.9672		13							1.40049
8.93617		25				2.77205		7				7.31707			0.298692
7.2		50				3.13715		15				8.78049			0.801447
5.66038		22				2.65035		16							0.739431
7.5		14				2.33934		18				11.0526			0.382657
0		4				2.42048		17				9.33333			0.0876922
7.34694		15				6.89633		9				9.23077			0.79917
8		31				2.82164		16				12.8571			0.912538
9.0566		25				4.46684		12				8.4			0.361537
7.24138		35				6.18416		17				7.5			0.154471
6.66667		26				28.7437		11				9.0566			0.432457
0		15				8.97425		13								0.847002
1.93548		14				3.30844		14								1.99228
3		28				2.51094			6			0				6.47763
6.81818		20				2.97798			2							2.36469
0		31				1.43256			8			0				1.11505
8.33333		21				1.29367			7			2.44898				3.29742
13.8462		30				1.47337			9			9.76744				6.58707
10.9091		35				0.753004			7			5.33333				3.09894
13.5		27				1.062			6			6.66667				0.879615
6.97674		18				4.71782			16			12				0.992258
7.89474		24				5.15985			14			8.78049				2.57403
5.5814		24				1.66945			4			9.72973				0.148984
1.25		28				1.5638			3			1.39535				0.434941
4.5283		16				0			6			6				0.599662
9		41				3.80734			3			0				2.01516
11.0526		16				2.47845			2			4.8				8.58732
6.97674		19				0.159856			9			6.42857				1.25285
4.8		24				1.48812			14			0				0.0417237
6.15385		28				1.76783			5			6.42857				0.0486605
6.52174		42				0			7
3.67347		30				0.84485			4
6.38298		12				2.34836			6
7.92453		38				6.4546			3
7.65957		26				1.56858			3
2.4		17				6.63941			5
7.63636		30				6.31037			2
14.1176		6				2.3754			3
9		4				2.23567			3
6.52174		7				7.68513			1
5		28				4.33162			2
12.5581		11				0			7
3.91304		17				0			10
11.6667		31				0.671605			6
7.69231		15				2.13651			12
9		6				0			2
3.07692		11				3.92145			2
0		6				1.29363			4
2.7907		9				0			4
4.39024		6				0			3
7.65957		5				2.80361			3
1.13208		9				4.94463			6
1.33333		37							10
6.25		10				0			4
4.86486		19				0			3
0		21				1.96523			1
6.42857		15				3.96652			2
5.625		18				1.83902			2
0		8				1.07276			1
8.37209		24				1.18996			5
9.72973		13				0.851899			2
5.85366		7				3.79073			2
9		15				0			6
6.48649		16				0			13
6.31579		18				0.692062				4
7.5		17				2.61754				6
5.85366		9				1.39055				1
0		16				2.96132				3
8.37209		12				2.3045				12
8		17				2.238				7
6.38298		11				1.40288
3.6		13				0.639422				17
0		14				15.9369				12
9.33333			4			18.9038				7
3.6			7			0.967472				7
			8			1.65555				2
10.6667			3			9.1618				15
13.125			1			2.30609				16
			7			2.79151				15
7.65957			6			1.83832				5
10.7692			8			2.75905				20
			3			2.30224				7
7.31707			4			2.2537				2
8.78049			6			16.5647				4
			2			12.1114				6
11.0526			0			24.2949				8
9.33333			4			10.7411				3
9.23077			5			7.09015				3
12.8571			1			0.306501				3
8.4			3			1.80296				3
7.5			4			1.48294				2
9.0566			1			13.2022				11
0				11		9.42949				4
2.44898				7		10.4076				4
9.76744				10		6.3284				12
5.33333				9		2.55119				12
6.66667				11		9.9794				0
12				3		2.10947				3
8.78049				2		5.21056				7
9.72973				3		2.70444				8
1.39535				8		3.71861				1
6				4		2.51964				9
0				6		1.91565				1
4.8				5		2.42949				2
6.42857				13		1.98777				5
0				5		0.820348				13
6.42857				6		14.0451				7
7.69231				5		12.8416				4
11.6667				10		11.8815				5
10.5				4		0.0721186				2
4.39024				5		0.74823				6
4.09091				6		6.72505				14
0				6		9.37541				7
13.7143				11		1.04572				4
8.37209				12		2.79459				2
4.61538				2		5.61172				8
7.31707				6		1.75338				3
4.09091				7		2.11848				10
6.52174				5		5.17				6
						5.67032				11
						19.5531				12
						11.8229				5
						1.86155				2
						5.89118				6
						1.50548				7
						2.3709				5
						5.66581				5
						4.41726				6

## Sheet: Figure S2
Figure S2A - pH					Figure S2B - Neutrophils					Figure S2C - Vibrio CFU					Figure S2D - Vibrio Fluorecence					Figure S2E - Vibrio CFU flask water			Figure S2F - Vibiro Growth in LB - DMA																		Figure S2G - Vibrio growth curve in fish conditioned EM - DMA
CV WT	CV WT + DMA	CV sox10	CV sox10 + DMA		CV WT	CV WT + DMA	CV sox10	CV sox10 + DMA		CV WT	CV WT + DMA	CV sox10	CV sox10 + DMA		CV WT	CV WT + DMA	CV sox10	CV sox10 + DMA		Vibrio-GFP	Vibrio-GFP + DMA		Time	Vibrio				Vibrio + DMA				Vibrio-GFP				Vibrio-GFP + DMA					Time	Vibrio				Vibrio + DMA
89.352	38.279	169.549	116.831		17	12	14	27		180000	8500	150000	150		26.1512	4.84149	27.4517	1.50462		880000	100		0	0.083	0.085	0.087	0.087	0.082	0.084	0.085	0.085	0.081	0.082	0.083	0.086	0.08	0.081	0.081	0.083		0	0.07	0.067	0.069	0.068	0.069	0.069	0.069	0.069
17.764	14.007	197.674	195.2		12	3	17	13		150000	38000	21100	15		11.2757	0.583047	20.72	1.74127		1600000	200		30	0.105	0.106	0.109	0.109	0.103	0.106	0.108	0.109	0.103	0.109	0.111	0.112	0.104	0.108	0.108	0.11		30	0.069	0.068	0.068	0.067	0.069	0.068	0.069	0.069
44.329	25.79	135.692	169.03		15	20	12	5		109000	20000	340000	16000		10.1374	5.81915	19.8547	1.55792		1810000	100		60	0.153	0.156	0.159	0.162	0.151	0.151	0.157	0.155	0.162	0.168	0.172	0.172	0.156	0.164	0.162	0.167		60	0.065	0.064	0.064	0.064	0.064	0.064	0.064	0.065
81.706	11.196	92.704	138.73		5	18	30	12		11600	1300	382000	750		8.80618	3.38239	37.745	2.42729		1960000	100		90	0.269	0.42	0.399	0.395	0.251	0.36	0.352	0.265	0.278	0.292	0.298	0.3	0.267	0.28	0.276	0.282		90	0.065	0.064	0.065	0.064	0.063	0.063	0.062	0.064
110.108	86.142	81.747	91.774		8	13	21	7		115000	9300	55000	8450		8.38746	9.21449	26.8259	1.94687		1980000			120	0.453	0.453	0.462	0.473	0.43	0.426	0.434	0.423	0.463	0.489	0.492	0.491	0.44	0.461	0.449	0.456		120	0.068	0.068	0.066	0.068	0.064	0.064	0.065	0.065
99.541	36.513	103.096	110.24		10	7	7	11		13300	25	284000	30		22.1236	2.25808	27.3419	1.7089					150	0.646	0.654	0.646	0.644	0.598	0.595	0.623	0.62	0.637	0.668	0.669	0.676	0.621	0.647	0.641	0.649		150	0.068	0.067	0.066	0.065	0.065	0.066	0.067	0.065
52.695	-6.654	114.196	53.048		12	20	12	12		59000	150	145000	1100		7.91893	2.77637	41.9317	2.20177					180	0.761	0.778	0.802	0.803	0.701	0.709	0.73	0.72	0.784	0.828	0.826	0.828	0.717	0.74	0.73	0.745		180	0.066	0.064	0.065	0.066	0.064	0.067	0.066	0.064
44.961	117.1	105.39	-5.283		9	25	17	20		46000	345	143000	10		13.4678	8.60039	6.97541	2.36978					210	0.813	0.834	0.844	0.838	0.773	0.785	0.802	0.795	0.819	0.858	0.856	0.86	0.79	0.828	0.815	0.828		210	0.067	0.063	0.064	0.065	0.063	0.071	0.066	0.064
126.378	114.727	160.487	33.528		10	10	7	4		36000	4600	379000	25000		2.13935	11.9117	23.2211	1.41131					240	0.901	0.924	0.937	0.94	0.858	0.869	0.898	0.879	0.922	0.962	0.959	0.963	0.883	0.92	0.903	0.914		240	0.067	0.062	0.067	0.064	0.061	0.065	0.066	0.065
85.453	85.697	165.353	181.74		12	23	12	11		130500	4950	123000	10500		13.7563	7.84789	14.3294	2.36212					270	0.964	0.976	0.983	0.964	0.93	0.924	0.965	0.945	0.953	0.984	0.97	0.975	0.949	0.959	0.951	0.964		270	0.067	0.063	0.066	0.063	0.062	0.061	0.066	0.067
61.538	68.623	83.487	121.888		9	6	17	5		88000	3850	37500	50		15.0209	5.97677	10.6387	2.06534					300	1.025	1.069	1.071	1.073	1.027	1.011	1.024	1.013	1.04	1.101	1.113	1.123	1.034	1.074	1.052	1.071		300	0.067	0.063	0.067	0.066	0.063	0.062	0.067	0.065
71.092	110.089	100.166	61.036		22	11	18	14		49000	490	395000			14.0818	5.7948	32.6994	1.76185					330	1.093	1.16	1.192	1.199	1.1	1.101	1.185	1.129	1.151	1.2	1.214	1.215	1.148	1.189	1.177	1.196		330	0.064	0.062	0.063	0.062	0.062	0.063	0.066	0.064
75.116	88.017	114.748	73.403		6	4	20	10		7900	725	32000			7.45098	6.14605	8.20907	1.67039					360	1.185	1.279	1.331	1.332	1.156	1.177	1.219	1.197	1.2	1.326	1.359	1.383	1.223	1.308	1.241	1.309		360	0.065	0.064	0.062	0.061	0.061	0.062	0.066	0.062
77.384	100.566	77.004	90.113		30	5	18	8		95000		105500			4.07991	7.84879	20.0181	1.46469					390	1.207	1.34	1.409	1.395	1.213	1.192	1.342	1.267	1.25	1.396	1.406	1.411	1.234	1.372	1.301	1.389		390	0.061	0.069	0.059	0.06	0.064	0.061	0.062	0.061
148.404	101.168	140.971	125.302		5	8	14	13		7850		81500			6.75385	1.76695	2.19404	3.07988					420	1.239	1.466	1.485	1.474	1.284	1.325	1.424	1.369	1.355	1.479	1.471	1.481	1.367	1.471	1.382	1.466		420	0.063	0.061	0.062	0.061	0.068	0.062	0.065	0.063
131.228		194.055	72.102		13	9	28	16		26000		104000			3.6075	1.80914	14.6809	1.62079					450	1.258	1.527	1.567	1.573	1.29	1.427	1.493	1.474	1.45	1.576	1.545	1.562	1.346	1.541	1.46	1.538		450	0.064	0.065	0.064	0.064	0.065	0.061	0.065	0.063
77.876		148.825	87.364		26	7	27	14		19000		20500			5.04457	1.53688	3.10093	1.58314					480	1.333	1.574	1.605	1.611	1.373	1.492	1.528	1.53	1.469	1.597	1.612	1.611	1.405	1.595	1.498	1.585		480	0.063	0.064	0.062	0.064	0.063	0.059	0.066	0.062
68.256		114.02	97.888		8	10	22	16		89000		47500			6.84084	1.68682	3.7792	3.06609					510	1.397	1.64	1.667	1.682	1.427	1.579	1.594	1.591	1.47	1.662	1.703	1.704	1.475	1.68	1.583	1.652		510	0.065	0.063	0.064	0.066	0.062	0.06	0.065	0.061
31.159		129.989			17	2	19	15		47000		115000			1.95201	1.58929	13.7531	3.54729					540	1.49	1.645	1.698	1.738	1.453	1.54	1.558	1.585	1.495	1.646	1.673	1.716	1.5	1.652	1.51	1.641		540	0.067	0.065	0.062	0.064	0.063	0.063	0.063	0.061
97.789		128.008			12	4	12	18		110500		315000			1.73718	0.709382	4.37968	1.68349					570	1.445	1.638	1.653	1.682	1.491	1.528	1.554	1.616	1.467	1.637	1.657	1.666	1.515	1.661	1.542	1.652		570	0.073	0.066	0.062	0.065	0.066	0.063	0.065	0.062
69.779		54.813			18	6	14	11		235000		305000			2.51659	0.722673	5.86024	4.50974					600	1.517	1.69	1.745	1.744	1.509	1.572	1.615	1.623	1.569	1.644	1.713	1.707	1.555	1.685	1.573	1.653		600	0.074	0.065	0.064	0.065	0.068	0.061	0.066	0.062
65.42		135.662			33	24	24	6		61000		79000			3.87839	1.21016	5.44568	3.81121					630	1.506	1.551	1.699	1.716	1.593	1.567	1.599	1.648	1.47	1.639	1.639	1.627	1.566	1.673	1.564	1.67		630	0.08	0.066	0.061	0.062	0.072	0.06	0.064	0.059
157.035		143.272			4	18	10	30				22500			4.06781	1.32542	1.90541	3.20718					660	1.589	1.558	1.685	1.69	1.47	1.593	1.595	1.573	1.481	1.51	1.571	1.551	1.587	1.662	1.544	1.634		660	0.081	0.069	0.067	0.065	0.075	0.065	0.067	0.064
110.84		63.967			7	7	9	7							2.21389	3.06388	9.70172	1.00681					690	1.447	1.563	1.597	1.6	1.544	1.568	1.602	1.581	1.522	1.571	1.525	1.507	1.548	1.604	1.575	1.605		690	0.081	0.073	0.068	0.068	0.076	0.067	0.068	0.065
146.026		102.232			4	5	20	24							5.7606	0.940524	5.11217	5.11526					720	1.457	1.529	1.601	1.628	1.528	1.569	1.592	1.577	1.555	1.513	1.536	1.576	1.578	1.606	1.575	1.599		720	0.081	0.074	0.07	0.074	0.079	0.069	0.068	0.067
85.517		111.392			12	25	29	6							4.0369	1.20102	15.9272	6.89989					750	1.507	1.575	1.605	1.663	1.504	1.587	1.634	1.631	1.53	1.641	1.563	1.619	1.589	1.655	1.623	1.668		750	0.082	0.073	0.072	0.076	0.079	0.072	0.07	0.07
95.033		149.407			3	6	8	5							6.19833	1.27484	9.4727	0.992046					780	1.479	1.537	1.546	1.517	1.509	1.596	1.622	1.59	1.484	1.492	1.481	1.554	1.566	1.636	1.617	1.614		780	0.086	0.075	0.078	0.079	0.083	0.073	0.073	0.074
156.78		167.639			11		17								2.7077		11.6339						810	1.468	1.555	1.539	1.597	1.495	1.573	1.612	1.589	1.495	1.559	1.637	1.576	1.577	1.619	1.609	1.634		810	0.086	0.075	0.08	0.081	0.084	0.077	0.077	0.075
104.953		170.365			22		28								3.72706		7.91034						840	1.424	1.507	1.571	1.595	1.553	1.987	1.603	1.57	1.532	1.605	1.587	1.601	1.586	1.622	1.603	1.642		840	0.08	0.076	0.083	0.082	0.082	0.083	0.077	0.077
147.391		172.827			4		7								2.8998		7.17381						870	1.453	1.583	1.557	1.565	1.499	1.604	1.627	1.608	1.474	1.556	1.516	1.575	1.59	1.656	1.615	1.645		870	0.079	0.077	0.082	0.081	0.079	0.082	0.077	0.075
52.58		160.168			14		11								6.90936		5.31352						900	1.456	1.555	1.536	1.571	1.478	1.553	1.597	1.568	1.474	1.54	1.529	1.532	1.532	1.625	1.587	1.61		900	0.077	0.079	0.088	0.085	0.078	0.084	0.078	0.077
137.283		150.104			10		6								2.20198		4.26906						930	1.461	1.568	1.567	1.586	1.501	1.673	1.652	1.615	1.46	1.544	1.56	1.558	1.575	1.647	1.622	1.659		930	0.078	0.081	0.094	0.087	0.077	0.087	0.087	0.078
111.517		87.873			12		24								1.91314		9.24879						960	1.469	1.601	1.602	1.574	1.486	1.619	1.658	1.641	1.52	1.572	1.571	1.583	1.568	1.668	1.654	1.677		960	0.076	0.082	0.091	0.089	0.077	0.089	0.088	0.08
121.653		101.476			7		29								5.58585		7.49228						990	1.459	1.566	1.643	1.635	1.488	1.597	1.624	1.63	1.575	1.629	1.635	1.654	1.608	1.656	1.619	1.66		990	0.077	0.086	0.095	0.091	0.075	0.091	0.093	0.083
169.731		146.045			6		18								12.1391		5.18429						1020	1.465	1.57	1.626	1.662	1.509	1.619	1.658	1.636	1.557	1.617	1.591	1.596	1.596	1.609	1.672	1.671		1020	0.073	0.086	0.09	0.088	0.073	0.088	0.089	0.082
161.607		104.892			4		20								3.02869		10.1256						1050	1.455	1.609	1.613	1.625	1.49	1.635	1.68	1.66	1.589	1.653	1.637	1.635	1.632	1.712	1.639	1.697		1050	0.075	0.086	0.091	0.09	0.074	0.088	0.093	0.084
162.941		260.131			7		17								7.0743		10.6094						1080	1.432	1.604	1.611	1.606	1.48	1.6	1.679	1.61	1.44	1.597	1.603	1.573	1.608	1.62	1.625	1.62		1080	0.073	0.086	0.089	0.087	0.073	0.088	0.09	0.082
146.971		189.926			14		19								12.2465		22.8846						1110	1.408	1.56	1.59	1.669	1.501	1.593	1.59	1.546	1.44	1.605	1.55	1.541	1.509	1.579	1.552	1.606		1110	0.074	0.085	0.088	0.086	0.076	0.088	0.09	0.08
151.108		114.304			8		18								6.38163		17.5677						1140	1.416	1.553	1.561	1.879	1.438	1.578	1.602	1.607	1.418	1.544	1.545	1.52	1.556	1.608	1.566	1.619		1140	0.073	0.086	0.09	0.087	0.069	0.085	0.087	0.083
102.213		145.489			18		12								7.3439		4.44646						1170	1.408	1.539	1.552	1.667	1.495	1.632	1.62	1.577	1.423	1.53	1.514	1.494	1.506	1.548	1.54	1.567		1170	0.07	0.087	0.089	0.086	0.073	0.085	0.089	0.083
74.613		135.637			4		7								6.06347		1.65027						1200	1.41	1.523	1.544	1.69	1.425	1.564	1.597	1.569	1.388	1.525	1.526	1.478	1.541	1.563	1.539	1.565		1200	0.071	0.09	0.09	0.092	0.072	0.086	0.091	0.086
115.625		154.769			4		26								5.05639		10.866						1230	1.414	1.527	1.584	2.006	1.423	1.64	1.544	1.499	1.385	1.486	1.527	1.481	1.455	1.476	1.464	1.525		1230	0.071	0.087	0.085	0.087	0.069	0.085	0.092	0.083
143.694		134.947			11		17								7.93988		12.1311						1260	1.424	1.502	1.595	1.995	1.39	1.475	1.492	1.448	1.406	1.537	1.527	1.509	1.4	1.509	1.419	1.487		1260	0.071	0.091	0.096	0.09	0.064	0.09	0.094	0.086
126.378		122.456			20		31								7.14072		23.1952						1290	1.421	1.533	1.613	1.937	1.441	1.533	1.514	1.535	1.387	1.474	1.512	1.456	1.406	1.455	1.453	1.473		1290	0.067	0.086	0.096	0.087	0.059	0.086	0.091	0.083
85.453		181.965			4		21								5.10449		16.6899
61.538		145.304			14		18								6.16274		10.9781
					23		11								6.66376		14.1165
					17		14								12.1623		12.4856
					16		32								4.90892		4.18999
															11.0859		11.9132
															9.50234		19.3942
																	8.3013
																	10.1087
																	6.10925
																	8.11474
[truncated: 16 more columns]
